# Supplementary material for: SIRT2-mediated ACSS2 K271 deacetylation suppresses lipogenesis under nutrient stress
Source: eLife. 2025 May 7;13:RP97019. doi: 10.7554/eLife.97019 (PMC12058118; doi:10.7554/eLife.97019)
Supplement: Figure 1—source data 2. [file elife-97019-fig1-data2.zip]

Archive with 14 entries (14 files):
- Figure 1-source data 2/.DS_Store
- Figure 1-source data 2/1B/SIRT2_2.tiff
- Figure 1-source data 2/1B/IP2.tiff
- Figure 1-source data 2/1B/IP.tif
- Figure 1-source data 2/1B/ACSS2_2.tiff
- Figure 1-source data 2/1C/Actin.tif
- Figure 1-source data 2/1C/Flag.tif
- Figure 1-source data 2/1A/ACSS2.tif
- Figure 1-source data 2/1A/IP.tif
- Figure 1-source data 2/1C/SIRT2.tif
- Figure 1-source data 2/1A/SIRT2.tif
- Figure 1-source data 2/1C/IP.tif
- Figure 1-source data 2/1B/ACSS2.tif
- Figure 1-source data 2/1B/SIRT2.tif
