# Supplementary material for: SIRT2-mediated ACSS2 K271 deacetylation suppresses lipogenesis under nutrient stress
Source: eLife. 2025 May 7;13:RP97019. doi: 10.7554/eLife.97019 (PMC12058118; doi:10.7554/eLife.97019)
Supplement: Figure 1—figure supplement 5—source data 2. [file elife-97019-fig1-figsupp5-data2.zip]

Archive with 5 entries (4 files):
- Figure 1-supplement 5-source data 2/
- Figure 1-supplement 5-source data 2/19349510-0c1d-4489-9315-c9ff2f631ae1.tiff
- Figure 1-supplement 5-source data 2/866181af-fc52-46d3-9c62-fa5ae6dbad90.tiff
- Figure 1-supplement 5-source data 2/a0ffadf7-f9da-494f-83df-d405e82a7862 (1).tiff
- Figure 1-supplement 5-source data 2/bf3c4287-febf-4b49-a5ed-fbbdaab1b10e.tiff
