# Supplementary material for: SIRT2-mediated ACSS2 K271 deacetylation suppresses lipogenesis under nutrient stress
Source: eLife. 2025 May 7;13:RP97019. doi: 10.7554/eLife.97019 (PMC12058118; doi:10.7554/eLife.97019)
Supplement: Figure 2—source data 1. [file elife-97019-fig2-data1.zip]

Archive with 2 entries (2 files):
- Figure 2-source data 1/Figure 2-source data 1_2.pdf
- Figure 2-source data 1/Figure 2-source data 1..pdf
