# Supplementary material for: SIRT2-mediated ACSS2 K271 deacetylation suppresses lipogenesis under nutrient stress
Source: eLife. 2025 May 7;13:RP97019. doi: 10.7554/eLife.97019 (PMC12058118; doi:10.7554/eLife.97019)
Supplement: Figure 2—source data 2. [file elife-97019-fig2-data2.zip]

Archive with 30 entries (30 files):
- Figure 2-source data 2/2G/input.tif
- Figure 2-source data 2/2A/Actin.tif
- Figure 2-source data 2/2G/IP.tif
- Figure 2-source data 2/2A/ACSS2.tif
- Figure 2-source data 2/2C/Acrin.tif
- Figure 2-source data 2/2C/SIRT2.tif
- Figure 2-source data 2/2E/Ub.tif
- Figure 2-source data 2/.DS_Store
- Figure 2-source data 2/2B/Actin.tif
- Figure 2-source data 2/2F/IP-Flag.tif
- Figure 2-source data 2/2H/Actin.tif
- Figure 2-source data 2/2H/IP.tif
- Figure 2-source data 2/2B/SIRT2.tif
- Figure 2-source data 2/2H/SIRT2.tif
- Figure 2-source data 2/2A/SIRT2.tif
- Figure 2-source data 2/2I/K48 IP.tif
- Figure 2-source data 2/2F/Input IB-HA.tif
- Figure 2-source data 2/2F/SIRT2.tif
- Figure 2-source data 2/2I/Flag.tif
- Figure 2-source data 2/2I/SIRT2.tif
- Figure 2-source data 2/2G/K48.tif
- Figure 2-source data 2/2H/Flag.tif
- Figure 2-source data 2/2I/Actin.tif
- Figure 2-source data 2/2F/IB-HA.tif
- Figure 2-source data 2/2B/ACSS2.tif
- Figure 2-source data 2/2E/Flag.tif
- Figure 2-source data 2/2C/ACSS2.tif
- Figure 2-source data 2/2F/Actin.tif
- Figure 2-source data 2/2I/K48 input.tif
- Figure 2-source data 2/2G/CBB.tif
