# Supplementary material for: SIRT2-mediated ACSS2 K271 deacetylation suppresses lipogenesis under nutrient stress
Source: eLife. 2025 May 7;13:RP97019. doi: 10.7554/eLife.97019 (PMC12058118; doi:10.7554/eLife.97019)
Supplement: Figure 3—source data 2. [file elife-97019-fig3-data2.zip]

Archive with 10 entries (10 files):
- Figure 3-source data 2/3B/.DS_Store
- Figure 3-source data 2/3B/WT_7_ACSS2.tif
- Figure 3-source data 2/3B/Actin_2.tif
- Figure 3-source data 2/3B/wt_0_acss2.tif
- Figure 3-source data 2/3A/Actin.tif
- Figure 3-source data 2/.DS_Store
- Figure 3-source data 2/3A/Flag.tif
- Figure 3-source data 2/3B/WT_0_flag.tif
- Figure 3-source data 2/3B/Flag.tif
- Figure 3-source data 2/3A/ACSS2.tif
