# Supplementary material for: SIRT2-mediated ACSS2 K271 deacetylation suppresses lipogenesis under nutrient stress
Source: eLife. 2025 May 7;13:RP97019. doi: 10.7554/eLife.97019 (PMC12058118; doi:10.7554/eLife.97019)
Supplement: Figure 3—figure supplement 2—source data 2. [file elife-97019-fig3-figsupp2-data2.zip]

Archive with 1 entries (1 files):
- Figure 3-figure supplement 2, Source Data 2/ACSS2 protein purification.tif
